# Supplementary material for: Carboplatin-induced hematotoxicity among patients with non-small cell lung cancer: Analysis on clinical adverse events and drug-gene interactions
Source: Oncotarget. 2016 Oct 27;8(19):32228–36. doi: 10.18632/oncotarget.12951 (PMC5458280; doi:10.18632/oncotarget.12951)
Supplement: Supplementary file 1 [file oncotarget-08-32228-s001.xlsx]

## Sheet: Supplementary Data S1
Data S1. A set of 205 human genes interacting with carboplatin.
Gene Symbol	Entrez Gene ID
ABCB1	5243
ABCB4	5244
ABCC1	4363
ABCC2	1244
ABCC3	8714
ABCG2	9429
ABL1	25
ACVR1C	130399
AFP	174
AKR1B1	231
AKR1C1	1645
AKR1C2	1646
AKT1	207
ALAS2	212
ALB	213
ALDH1A1	216
ALDH3A1	218
APRT	353
ARFGEF1	10565
ATOX1	475
ATP1A1	476
ATP7A	538
ATP7B	540
BAX	581
BCL2	596
BCL2L1	598
BCL2L12	83596
BIRC2	329
BIRC5	332
BLMH	642
BRCA1	672
BSG	682
CAMTA1	23261
CANX	821
CASP2	835
CASP3	836
CASP7	840
CASP9	842
CAT	847
CCNG2	901
CD274	29126
CD44	960
CD80	941
CDC25B	994
CDC42	998
CDKN1A	1026
CEACAM5	1048
CGA	1081
CGB5	93659
CITED2	10370
CLU	1191
COL18A1	80781
COPS5	10987
CSF2	1437
CSF3	1440
CST3	1471
CYCS	54205
CYP1A2	1544
CYP1B1	1545
CYP2C8	1558
CYP3A4	1576
CYP3A5	1577
CYR61	3491
DCN	1634
DCT	1638
DDIT3	1649
DPYD	1806
ENO2	2026
EPCAM	4072
EPO	2056
ERBB2	2064
ERCC1	2067
ERCC2	2068
ERCC6	2074
FADD	8772
FAS	355
FASLG	356
FGF2	2247
FSHB	2488
GAP43	2596
GCLC	2729
GCLM	2730
GGH	8836
GGT1	2678
GLRX	2745
GRP	2922
GSR	2936
GSTM1	2944
GSTM3	2947
GSTP1	2950
GSTT1	2952
H2AFX	3014
HAX1	10456
HBB	3043
HIF1A	3091
HMGB1	3146
HMGB2	3148
HMOX1	3162
HP	3240
HSD17B4	3295
HSPA1A	3303
HSPA1B	3304
HSPA5	3309
HSPB1	3315
IGF2R	3482
IGHE	3497
IL11	3589
IL3	3562
IL6	3569
IL6R	3570
IL8	3576
JUN	3725
KAT2A	2648
KITLG	4254
KLK3	354
LOC102724428	102724428
MAP3K1	4214
MAP3K12	7786
MAPK14	1432
MAPK6	5597
MAPK8	5599
MAPT	4137
MCL1	4170
MDM2	4193
MGMT	4255
MIR630	693215
MLH1	4292
MMP8	4317
MPO	4353
MSH2	4436
MSH3	4437
MSH6	2956
MT1A	4489
MT2A	4502
MTHFR	4524
MUC16	94025
MYC	4609
NBAS	51594
NCKAP1	10787
NF1	4763
NFATC4	4776
NFE2L2	4780
NFKB1	4790
NFKBIA	4792
NODAL	4838
NQO1	1728
NRAS	4893
PARP1	142
PAWR	5074
PCNA	5111
PDCD1LG2	80380
PDIA4	9601
PDIA6	10130
PECAM1	5175
PIK3CA	5290
PIK3CB	5291
PLA2G1B	5319
PLA2G2A	5320
PLK1	5347
PMAIP1	5366
PMS1	5378
POLK	51426
PRKCA	5578
PSMB2	5690
PSMB4	5692
PTGS2	5743
PTPN13	5783
RAB10	10890
RARS	5917
RB1	5925
RBM17	84991
RELA	5970
RRM1	6240
SDHB	6390
SIK1	150094
SLC19A1	6573
SLC22A1	6580
SLC22A2	6582
SLC28A1	9154
SLC31A1	1317
SLC31A2	1318
SOD1	6647
SOD2	6648
SRPK1	6732
SST	6750
STAT6	6778
STK39	27347
STX2	2054
TFAP2A	7020
TNF	7124
TOP2A	7153
TP53	7157
TYMS	7298
UGT1A1	54658
UGT1A6	54578
USP1	7398
VDR	7421
VEGFA	7422
VIM	7431
XDH	7498
XIAP	331
XPA	7507
XPC	7508
XRCC1	7515
ZFP36L1	677
