# Supplementary material for: Carboplatin-induced hematotoxicity among patients with non-small cell lung cancer: Analysis on clinical adverse events and drug-gene interactions
Source: Oncotarget. 2016 Oct 27;8(19):32228–36. doi: 10.18632/oncotarget.12951 (PMC5458280; doi:10.18632/oncotarget.12951)
Supplement: Supplementary file 2 [file oncotarget-08-32228-s002.xlsx]

## Sheet: Supplementary Data S2
Data S2. Results of enrichment analysis for the KEGG pathways.
KEGG Pathway	Number of Human Genes in the Category	Number of Carboplatin-related Genes in the Category	Enrichment Ratio	Adjusted P-value
Pathways in cancer	326	43	27.88	4.48e-47
Apoptosis	87	21	51.03	1.95e-28
MAPK signaling pathway	268	28	22.09	1.42e-27
Colorectal cancer	62	17	57.97	3.03e-24
Toxoplasmosis	132	20	32.03	4.66e-23
Small cell lung cancer	85	16	39.79	4.45e-20
Prostate cancer	89	16	38.01	8.42e-20
Neurotrophin signaling pathway	127	17	28.3	8.35e-19
Metabolism of xenobiotics by cytochrome P450	71	14	41.69	4.93e-18
Chronic myeloid leukemia	73	14	40.54	6.77e-18
VEGF signaling pathway	76	14	38.94	1.13e-17
Chagas disease (American trypanosomiasis)	104	15	30.49	2.84e-17
Pancreatic cancer	70	13	39.26	1.52e-16
Toll-like receptor signaling pathway	102	14	29.02	6.91e-16
Amyotrophic lateral sclerosis (ALS)	53	11	43.88	1.13e-14
Fc epsilon RI signaling pathway	79	12	32.11	2.87e-14
T cell receptor signaling pathway	108	13	25.45	4.32e-14
Drug metabolism - cytochrome P450	73	11	31.86	4.05e-13
Hepatitis C	134	13	20.51	6.66e-13
NOD-like receptor signaling pathway	58	10	36.45	1.26e-12
Bladder cancer	42	9	45.3	2.41e-12
ErbB signaling pathway	87	11	26.73	2.47e-12
Jak-STAT signaling pathway	155	13	17.73	3.64e-12
p53 signaling pathway	68	10	31.09	5.62e-12
Glutathione metabolism	50	9	38.05	1.1e-11
GnRH signaling pathway	101	11	23.02	1.12e-11
Endometrial cancer	52	9	36.59	1.48e-11
Amoebiasis	106	11	21.94	1.78e-11
Non-small cell lung cancer	54	9	35.23	1.98e-11
Metabolic pathways	1130	27	5.05	2.66e-11
Shigellosis	61	9	31.19	5.87e-11
Hematopoietic cell lineage	88	10	24.02	6.02e-11
Glioma	65	9	29.27	1e-10
Epithelial cell signaling in Helicobacter pylori infection	68	9	27.98	1.48e-10
RIG-I-like receptor signaling pathway	71	9	26.8	2.09e-10
Melanoma	71	9	26.8	2.09e-10
B cell receptor signaling pathway	75	9	25.37	3.37e-10
Focal adhesion	200	12	12.68	8.79e-10
Protein processing in endoplasmic reticulum	165	11	14.09	1.59e-09
Cytokine-cytokine receptor interaction	265	13	10.37	1.77e-09
Osteoclast differentiation	128	10	16.52	2.01e-09
Natural killer cell mediated cytotoxicity	136	10	15.54	3.56e-09
Renal cell carcinoma	70	8	24.16	4.87e-09
Bile secretion	71	8	23.82	5.36e-09
Linoleic acid metabolism	30	6	42.28	1.64e-08
Cell cycle	124	9	15.34	2.51e-08
Steroid hormone biosynthesis	56	7	26.43	2.54e-08
Acute myeloid leukemia	57	7	25.96	2.81e-08
Rheumatoid arthritis	91	8	18.59	3.56e-08
African trypanosomiasis	35	6	36.24	3.96e-08
Retinol metabolism	64	7	23.12	6.06e-08
Leishmaniasis	72	7	20.55	1.37e-07
ABC transporters	44	6	28.83	1.53e-07
Nucleotide excision repair	44	6	28.83	1.53e-07
Mismatch repair	23	5	45.96	1.69e-07
Alzheimer's disease	167	9	11.39	2.74e-07
Malaria	51	6	24.87	3.61e-07
Drug metabolism - other enzymes	52	6	24.39	4e-07
Progesterone-mediated oocyte maturation	86	7	17.21	4.15e-07
Chemokine signaling pathway	189	9	10.07	7.27e-07
Prion diseases	35	5	30.2	1.4e-06
Adipocytokine signaling pathway	68	6	18.65	1.88e-06
Graft-versus-host disease	41	5	25.78	3.06e-06
Huntington's disease	183	8	9.24	5.9e-06
mTOR signaling pathway	52	5	20.33	9.86e-06
Arachidonic acid metabolism	59	5	17.92	1.82e-05
Base excision repair	33	4	25.63	3.5e-05
Leukocyte transendothelial migration	116	6	10.93	3.85e-05
Viral myocarditis	70	5	15.1	4.04e-05
Allograft rejection	37	4	22.85	5.31e-05
Antigen processing and presentation	76	5	13.91	5.85e-05
Peroxisome	79	5	13.38	6.95e-05
Aldosterone-regulated sodium reabsorption	42	4	20.13	8.49e-05
TGF-beta signaling pathway	84	5	12.58	8.95e-05
Type I diabetes mellitus	43	4	19.67	8.95e-05
Porphyrin and chlorophyll metabolism	43	4	19.67	8.95e-05
Carbohydrate digestion and absorption	44	4	19.22	9.68e-05
Wnt signaling pathway	150	6	8.46	0.0001
Type II diabetes mellitus	48	4	17.62	0.0001
Fc gamma R-mediated phagocytosis	94	5	11.25	0.0001
Cytosolic DNA-sensing pathway	56	4	15.1	0.0002
Autoimmune thyroid disease	52	4	16.26	0.0002
Thyroid cancer	29	3	21.87	0.0005
Long-term depression	70	4	12.08	0.0005
Insulin signaling pathway	138	5	7.66	0.0007
Pentose and glucuronate interconversions	32	3	19.82	0.0007
Ubiquitin mediated proteolysis	135	5	7.83	0.0007
Caffeine metabolism	7	2	60.4	0.0007
Regulation of actin cytoskeleton	213	6	5.96	0.0009
Tryptophan metabolism	42	3	15.1	0.0015
Melanogenesis	101	4	8.37	0.002
Pancreatic secretion	101	4	8.37	0.002
Pathogenic Escherichia coli infection	56	3	11.33	0.0034
One carbon pool by folate	18	2	23.49	0.0045
Axon guidance	129	4	6.56	0.0047
Parkinson's disease	130	4	6.5	0.0048
Tight junction	132	4	6.41	0.005
Cell adhesion molecules (CAMs)	133	4	6.36	0.0051
alpha-Linolenic acid metabolism	20	2	21.14	0.0053
Bacterial invasion of epithelial cells	70	3	9.06	0.0059
Gastric acid secretion	74	3	8.57	0.0069
Vitamin digestion and absorption	24	2	17.62	0.0073
Phosphatidylinositol signaling system	78	3	8.13	0.0078
Ascorbate and aldarate metabolism	26	2	16.26	0.0084
