# Supplementary material for: Carboplatin-induced hematotoxicity among patients with non-small cell lung cancer: Analysis on clinical adverse events and drug-gene interactions
Source: Oncotarget. 2016 Oct 27;8(19):32228–36. doi: 10.18632/oncotarget.12951 (PMC5458280; doi:10.18632/oncotarget.12951)
Supplement: Supplementary file 3 [file oncotarget-08-32228-s003.xlsx]

## Sheet: Supplementary Data S3
Data S3. Carboplatin-related genes involved in hematopoietic cell lineage.
Gene Symbol	Entrez Gene ID
CD44	960
CSF2	1437
CSF3	1440
EPO	2056
IL11	3589
IL3	3562
IL6	3569
IL6R	3570
KITLG	4254
TNF	7124
